# Supplementary material for: Coagulation Factor XII Is an Antibacterial Protein That Acts Against Bacterial Infection via Its Heavy Chain
Source: Int J Mol Sci. 2025 Jun 23;26(13):6009. doi: 10.3390/ijms26136009 (PMC12249503; doi:10.3390/ijms26136009)
Supplement: Supplementary file 1 [file ijms-26-06009-s001.zip]

Archive with 1 entries (1 files):
- ijms-3688069-supplementary.pdf
